# Supplementary material for: Constructing Highly Ordered Continuous BNNS Networks in COP Film to Achieve Excellent Thermal Conduction and Dielectric Performance
Source: Polymers (Basel). 2025 Dec 4;17(23):3230. doi: 10.3390/polym17233230 (PMC12694120; doi:10.3390/polym17233230)
Supplement: Supplementary file 1 [file polymers-17-03230-s001.zip]

Archive with 1 entries (1 files):
- polymers-3992734-supplementary.pdf
